# Supplementary material for: Updating and Refining of Economic Evaluation of Rotavirus Vaccination in Spain: A Cost–Utility and Budget Impact Analysis
Source: Viruses. 2024 Jul 25;16(8):1194. doi: 10.3390/v16081194 (PMC11360725; doi:10.3390/v16081194)
Supplement: Supplementary file 1 [file viruses-16-01194-s001.zip]

Archive with 10 entries (8 files):
- Supplementary file S1/
- Supplementary file S1/Table S1.Parameters used in the í░No vaccinationí▒ strategy.pdf
- Supplementary file S1/Table S2.Parameters used in the í░Targeted vaccinationí▒ strategy applied to the í░High-risk populationí▒ branch.pdf
- Supplementary file S1/Table S3.Parameters used in the í░Targeted vaccinationí▒ strategy applied to the í░Low-risk populationí▒ branch.pdf
- Supplementary file S2/
- Supplementary file S2/Table S4.Results of the sensitivity analysis for probabilities of clinical events.pdf
- Supplementary file S2/Table S5.Results of the sensitivity analysis for costs and other probabilities.pdf
- Supplementary file S2/Table S6.Results of the sensitivity analysis for utilities and discounting.pdf
- Supplementary file S2/Table S7.Results of the sensitivity analysis for time horizon.pdf
- Supplementary file S3. systematic reviews.pdf
